# Supplementary material for: Chemical and palaeoentomological evidence of a relationship between early Eocene Belgian and Oise (France) ambers
Source: Sci Rep. 2024 Jun 14;14:13705. doi: 10.1038/s41598-024-64286-z (PMC11176311; doi:10.1038/s41598-024-64286-z)
Supplement: Supplementary file 1 — Supplementary Information 1. [file 41598_2024_64286_MOESM1_ESM.txt]

Sample	Taxon	Treatment
1	Leval_M5	M5_1
2	Leval_M5	M5_2
3	Leval_M5	M5_3
4	Leval_M6	M6_1
5	Leval_M6	M6_2
6	Leval_M6	M6_3
7	Orp_le_Grand	Orp_1
8	Orp_le_Grand	Orp_2
9	Orp_le_Grand	Orp_3
10	Oise_France	Oise_1
11	Oise_France	Oise_2
12	Oise_France	Oise_3
