# Supplementary material for: Chemical and palaeoentomological evidence of a relationship between early Eocene Belgian and Oise (France) ambers
Source: Sci Rep. 2024 Jun 14;14:13705. doi: 10.1038/s41598-024-64286-z (PMC11176311; doi:10.1038/s41598-024-64286-z)
Supplement: Supplementary file 3 — Supplementary Information 3. [file 41598_2024_64286_MOESM3_ESM.r]

#Load packages
library(RColorBrewer)
library(baseline)
library(prospectr)


#Read in data tables (NB set the working directory to where you have the files first!)
Belgian <- read.table("Belgian1.txt", header = T, row.names = 1)
Belgian.info <- read.table("Belgian meta.txt", header = T,  row.names = 1)

wavenumbers <- as.numeric(unlist(strsplit(colnames(Belgian), "X"))[seq(2, 2*1764, by = 2)])


#Z-score standardisation
Belgian.stand <- t(scale(t(Belgian)))

#PCA
#Unprocessed spectra
Belgian.pca <- prcomp(Belgian.stand)
#Importance of PCA axes
summary(Belgian.pca)

par(mar = c(4,4,2,1)+0.1)
barplot(summary(Belgian.pca)[[6]][3,1:9],
        ylim = c(0, 1), las = 1, xlab = "PC axes",
        ylab = "Cumulative proportion of variance",
        main = "")
abline(h = 0.9, lty = 2)

#Plot up
Belgian.pca.scores <- as.data.frame(Belgian.pca$x)

plot(Belgian.pca.scores[,1],
     Belgian.pca.scores[,2],
     type = "p", xlab = "", ylab = "",
     las=1, pch = 16,
     col = "red",
     main = "", yaxt = "n", xaxt = "n")

axis(1, lwd = 0, lwd.ticks = 1, tcl = 0.3,
     mgp = c(1.5, 0.2, 0),
     las = 1)
axis(2, lwd = 0, lwd.ticks = 1, tcl = 0.3,
     mgp = c(1.5, 0.2, 0),
     las = 1)
title(xlab = "PCA 1", line = 2)
title(ylab = "PCA 2", line = 2)

#text(Belgian.pca.scores[,1],
       # Belgian.pca.scores[,2], labels = rownames(Belgian.pca.scores), 
    # cex = 0.5, pos = 1)

plot(Belgian.pca.scores[,1],
     Belgian.pca.scores[,2],
     type = "n", xlab = "pc1", ylab = "pc2",
     las=1, 
     main = "")
par(mar = c (4.1, 4.1, 4.1, 8.1), xpd = TRUE)


points(Belgian.pca.scores[Belgian.info$Taxon=="Leval_M5",1],
       Belgian.pca.scores[Belgian.info$Taxon=="Leval_M5",2],
       pch=16, col = "blue")

points(Belgian.pca.scores[Belgian.info$Taxon=="Leval_M6",1],
       Belgian.pca.scores[Belgian.info$Taxon=="Leval_M6",2],
       pch=17, col = "black")

points(Belgian.pca.scores[Belgian.info$Taxon=="Orp_le_Grand",1],
       Belgian.pca.scores[Belgian.info$Taxon=="Orp_le_Grand",2],
       pch=18, col = "purple")

points(Belgian.pca.scores[Belgian.info$Taxon=="Oise_France",1],
       Belgian.pca.scores[Belgian.info$Taxon=="Oise_France",2],
       pch=18, col = "red")


legend ("topright", inset = c (-0.3, 0), legend = c("Leval_M5", "Leval_M6", "Orp_le_Grand", "Oise_France"), 
        pch = 16:18, col = c( "blue", "black", "purple", "red"))


Belgian.pca.loadings <- as.data.frame(Belgian.pca$rotation)
plot(wavenumbers,
     Belgian.pca.loadings[,1],
     type = "l", xlab = "wavenumbers", ylab = "pc1 loadings",
     las=1,
          main = "", xlim = c(4000, 500))

plot(wavenumbers,
     Belgian.pca.loadings[,2],
     type = "l", xlab = "wavenumbers", ylab = "pc2 loadings",
     las=1,
     main = "", xlim = c(4000, 500))

#Cluster analysis
Belgian.clust <- hclust(dist(Belgian.stand), method = "average")

#samples by number
plot(Belgian.clust, las = 1,
     main = "", xlab = "",
     ylab = "",
     yaxt = "n", hang = -1)

axis(2, lwd = 1, lwd.ticks = 1, tcl = 0.3,
     mgp = c(1.5, 0.2, 0),
     las = 1, line = 0.5)
title(ylab = "Euclidean distance", line = 3)

##samples by locality and number
plot(Belgian.clust, las = 1,
     main = "", xlab = "",
     ylab = "",
     yaxt = "n", hang = -1, labels = Belgian.info$Treatment)
     
axis(2, lwd = 1, lwd.ticks = 1, tcl = 0.3,
     mgp = c(1.5, 0.2, 0),
     las = 1, line = 0.5)
title(ylab = "Euclidean distance", line = 3)

##samples by locality only
plot(Belgian.clust, las = 1,
     main = "", xlab = "",
     ylab = "",
     yaxt = "n", hang = -1, labels = Belgian.info$Taxon)

axis(2, lwd = 1, lwd.ticks = 1, tcl = 0.3,
     mgp = c(1.5, 0.2, 0),
     las = 1, line = 0.5)
title(ylab = "Euclidean distance", line = 3)


#Plot taxon mean spectra
Belgian.taxonMeans <- aggregate(Belgian, by = list(Belgian.info$Taxon),
                                FUN = mean)
rownames(Belgian.taxonMeans) <- Belgian.taxonMeans[,1]
Belgian.taxonMeans <- Belgian.taxonMeans[,-1]
Belgian.taxonMeans.clust <- hclust(dist(Belgian.taxonMeans), method = "average")

par(mfrow = c(1,1), oma = c(0,2,0,0), mar = c(5,1,2,1)+0.1)
plot(Belgian.taxonMeans.clust, las = 1,
     main = "", xlab = "",
     ylab = "",
     yaxt = "n", hang = -1)

axis(2, lwd = 1, lwd.ticks = 1, tcl = 0.3,
     mgp = c(1.5, 0.2, 0),
     las = 1, line = 0.5)
title(ylab = "Euclidean distance", line = 3)

###adjust colour of graphs for optimisation
display.brewer.all() #displays all palettes
display.brewer.all(type = "qual", colorblindFriendly = TRUE)

#To select colours for plotting use:
plotting.cols <- brewer.pal(n = 8, name = "Paired")


plot(Belgian.pca.scores[,1],
     Belgian.pca.scores[,2],
     type = "n", xlab = "PC1 (74.5%)", ylab = "PC2 (14.7%)",
     las=1, 
     main = "")
par(mar = c (4.1, 4.1, 4.1, 8.1), xpd = TRUE)


points(Belgian.pca.scores[Belgian.info$Taxon=="Leval_M5",1],
       Belgian.pca.scores[Belgian.info$Taxon=="Leval_M5",2],
       pch=24, col = "blue", bg = plotting.cols[1],
       cex = 1.8)

points(Belgian.pca.scores[Belgian.info$Taxon=="Leval_M6",1],
       Belgian.pca.scores[Belgian.info$Taxon=="Leval_M6",2],
           pch=25, col = "blue", bg = plotting.cols[2],
       cex = 1.8)

points(Belgian.pca.scores[Belgian.info$Taxon=="Orp_le_Grand",1],
       Belgian.pca.scores[Belgian.info$Taxon=="Orp_le_Grand",2],
       pch=22, col = "darkgreen", bg = plotting.cols[3],
       cex = 1.8)

points(Belgian.pca.scores[Belgian.info$Taxon=="Oise_France",1],
       Belgian.pca.scores[Belgian.info$Taxon=="Oise_France",2],
       pch=21, col = "black", bg = plotting.cols[4],
       cex = 1.8)


legend ("topright", inset = c (-0.3, 0), legend = c("Leval_M5", "Leval_M6", "Orp_le_Grand", "Oise_France"), 
        pch = c(24, 25, 22, 21), 
        
        col = c("blue", "blue", "darkgreen", "black"),
        pt.bg = c(plotting.cols[1], plotting.cols[2], plotting.cols[3], plotting.cols[4]),
        pt.cex = 1.8, text.font = 1,
        y.intersp=1,
        xpd = TRUE)


#####
#baseline corrected
#Repeat with baseline correction

Belgian.base <- baseline(as.matrix(Belgian),
                           method='modpolyfit', deg=2)
Belgian.cor <- getCorrected(Belgian.base)
colnames(Belgian.cor) <- wavenumbers
Belgian.cor <- as.data.frame(Belgian.cor,
                               row.names = rownames(Belgian))

Belgian.cor.stand <- t(scale(t(Belgian.cor)))

#PCA
#Baseline corrected spectra
Belgian.cor.pca <- prcomp(Belgian.cor.stand)
#Importance of PCA axes
summary(Belgian.cor.pca)

par(mar = c(4,4,2,1)+0.1)
barplot(summary(Belgian.cor.pca)[[6]][3,1:10],
        ylim = c(0, 1), las = 1, xlab = "PC axes",
        ylab = "Cumulative proportion of variance",
        main = "")
abline(h = 0.9, lty = 2)

#Plot up
#baseline corrected PCA, PC1 vs PC2, with colours, label outside plot
Belgian.cor.pca.scores <- as.data.frame(Belgian.cor.pca$x)

par(mar = c(6, 5, 4, 8))
plot(Belgian.cor.pca.scores[,1],
     Belgian.cor.pca.scores[,2],
     type = "n", xlab = "PC1 (%) ", ylab = "PC2 (%)",
     las=1, 
     main = "")

    points(Belgian.cor.pca.scores[Belgian.info$Taxon=="Leval_M5",1],
             Belgian.cor.pca.scores[Belgian.info$Taxon=="Leval_M5",2],
             pch=24, col = "blue", bg = plotting.cols[1],
             cex = 1.8)
       
       points(Belgian.cor.pca.scores[Belgian.info$Taxon=="Leval_M6",1],
              Belgian.cor.pca.scores[Belgian.info$Taxon=="Leval_M6",2],
              pch=25, col = "blue", bg = plotting.cols[2],
              cex = 1.8)
       
       points(Belgian.cor.pca.scores[Belgian.info$Taxon=="Orp_le_Grand",1],
              Belgian.cor.pca.scores[Belgian.info$Taxon=="Orp_le_Grand",2],
              pch=22, col = "darkgreen", bg = plotting.cols[3],
              cex = 1.8)
       
       points(Belgian.cor.pca.scores[Belgian.info$Taxon=="Oise_France",1],
              Belgian.cor.pca.scores[Belgian.info$Taxon=="Oise_France",2],
              pch=21, col = "black", bg = plotting.cols[4],
              cex = 1.8)
       
       
       legend ("topright", inset = c (-0.3, 0), legend = c("Leval_M5", "Leval_M6", "Orp_le_Grand", "Oise_France"), 
               pch = c(24, 25, 22, 21), 
               
               col = c("blue", "blue", "darkgreen", "black"),
               pt.bg = c(plotting.cols[1], plotting.cols[2], plotting.cols[3], plotting.cols[4]),
               pt.cex = 1.8, text.font = 1,
               y.intersp=1,
               xpd = TRUE)
    
       par(mar = c(4,4,2,1)+0.1)
       
       
 ##########      
       #Loadings on baseline corrected PCs
       par(mar = c(4,4,2,1)+0.1)
       Belgian.cor.pca.loadings <- as.data.frame(Belgian.cor.pca$rotation)
       plot(wavenumbers, Belgian.cor.pca.loadings[,1],
            type = "l", xlab = expression(paste("Wavenumbers cm"^"-1")), ylab = "PC1 loadings",
            las=1, main = "", xlim = c(4000, 500))
       
       plot(wavenumbers, Belgian.cor.pca.loadings[,2],
            type = "l", xlab = expression(paste("Wavenumbers cm"^"-1")), ylab = "PC2 loadings",
            las=1, main = "", xlim = c(4000, 500))
       
      
       
       #Cluster analysis
       #baseline corrected cluster analysis
       #samples numbered
       Belgian.cor.clust <- hclust(dist(Belgian.cor.stand), method = "average")
       plot(Belgian.cor.clust, las = 1,
            main = "", xlab = "",
            ylab = "",
            yaxt = "n", hang = -1)
       
       axis(2, lwd = 1, lwd.ticks = 1, tcl = 0.3,
            mgp = c(1.5, 0.2, 0),
            las = 1, line = 0.5)
       title(ylab = "Euclidean distance", line = 3)
       
       #by locality
       plot(Belgian.cor.clust, las = 1,
            main = "", xlab = "",
            ylab = "",
            yaxt = "n", hang = -1, labels = Belgian.info$Taxon)
       
       axis(2, lwd = 1, lwd.ticks = 1, tcl = 0.3,
            mgp = c(1.5, 0.2, 0),
            las = 1, line = 0.5)
       title(ylab = "Euclidean distance", line = 3)
       
       #by locality and sample number
       plot(Belgian.cor.clust, las = 1,
            main = "", xlab = "",
            ylab = "",
            yaxt = "n", hang = -1, labels = Belgian.info$Treatment)
       
       axis(2, lwd = 1, lwd.ticks = 1, tcl = 0.3,
            mgp = c(1.5, 0.2, 0),
            las = 1, line = 0.5)
       title(ylab = "Euclidean distance", line = 3)
       
       ########
       #Plot taxon mean spectra
       Belgian.cor.taxonMeans <- aggregate(Belgian, by = list(Belgian.info$Taxon),
                                       FUN = mean)
       rownames(Belgian.cor.taxonMeans) <- Belgian.cor.taxonMeans[,1]
       Belgian.cor.taxonMeans <- Belgian.cor.taxonMeans[,-1]
       Belgian.cor.taxonMeans.clust <- hclust(dist(Belgian.taxonMeans), method = "average")
       
       par(mfrow = c(1,1), oma = c(0,2,0,0), mar = c(5,1,2,1)+0.1)
       plot(Belgian.cor.taxonMeans.clust, las = 1,
            main = "", xlab = "",
            ylab = "",
            yaxt = "n", hang = -1)
       
       axis(2, lwd = 1, lwd.ticks = 1, tcl = 0.3,
            mgp = c(1.5, 0.2, 0),
            las = 1, line = 0.5)
       title(ylab = "Euclidean distance", line = 3)
       
##############################
##############################
##############################
       
#repeat of all the above to include a larger dataset of unrelated amber FTIR spectra as requested by reviewer #2
#####need to upload other expanded dataet and and the expanded meta dataset
       ####expanded dataset includes spectra from Baltic succuinite and Burmese amber all measured on the same machine.
       
       #Read in data tables (NB set the working directory to where you have the files first!)
       #these are the second set of data not the first 
       Belgian <- read.table("Belgian2.txt", header = T, row.names = 1)
       Belgian.info <- read.table("Belgian meta2.txt", header = T,  row.names = 1)
       
       wavenumbers <- as.numeric(unlist(strsplit(colnames(Belgian), "X"))[seq(2, 2*1764, by = 2)])
       
       
       
       #Z-score standardisation
       Belgian.stand <- t(scale(t(Belgian)))
       
       #PCA
       #Unprocessed spectra
       Belgian.pca <- prcomp(Belgian.stand)
       #Importance of PCA axes
       summary(Belgian.pca)
       
       par(mar = c(4,4,2,1)+0.1)
       barplot(summary(Belgian.pca)[[6]][3,1:9],
               ylim = c(0, 1), las = 1, xlab = "PC axes",
               ylab = "Cumulative proportion of variance",
               main = "")
       abline(h = 0.9, lty = 2)
       
       #Plot up
       Belgian.pca.scores <- as.data.frame(Belgian.pca$x)
       
       plot(Belgian.pca.scores[,1],
            Belgian.pca.scores[,2],
            type = "p", xlab = "", ylab = "",
            las=1, pch = 16,
            col = "red",
            main = "", yaxt = "n", xaxt = "n")
       
       axis(1, lwd = 0, lwd.ticks = 1, tcl = 0.3,
            mgp = c(1.5, 0.2, 0),
            las = 1)
       axis(2, lwd = 0, lwd.ticks = 1, tcl = 0.3,
            mgp = c(1.5, 0.2, 0),
            las = 1)
       title(xlab = "PCA 1", line = 2)
       title(ylab = "PCA 2", line = 2)
       
       #text(Belgian.pca.scores[,1],
       # Belgian.pca.scores[,2], labels = rownames(Belgian.pca.scores), 
       # cex = 0.5, pos = 1)
       
       plot(Belgian.pca.scores[,1],
            Belgian.pca.scores[,2],
            type = "n", xlab = "pc1", ylab = "pc2",
            las=1, 
            main = "")
       par(mar = c (4.1, 4.1, 4.1, 8.1), xpd = TRUE)
       
       
       
       points(Belgian.pca.scores[Belgian.info$Taxon=="Leval_M5",1],
              Belgian.pca.scores[Belgian.info$Taxon=="Leval_M5",2],
              pch=16, col = "blue")
       
       points(Belgian.pca.scores[Belgian.info$Taxon=="Leval_M6",1],
              Belgian.pca.scores[Belgian.info$Taxon=="Leval_M6",2],
              pch=17, col = "black")
       
       points(Belgian.pca.scores[Belgian.info$Taxon=="Orp_le_Grand",1],
              Belgian.pca.scores[Belgian.info$Taxon=="Orp_le_Grand",2],
              pch=18, col = "purple")
       
       points(Belgian.pca.scores[Belgian.info$Taxon=="Oise_France",1],
              Belgian.pca.scores[Belgian.info$Taxon=="Oise_France",2],
              pch=18, col = "red")
       
       points(Belgian.pca.scores[Belgian.info$Taxon=="Baltic",1],
              Belgian.pca.scores[Belgian.info$Taxon=="Baltic",2],
              pch=18, col = "orange")
       
       points(Belgian.pca.scores[Belgian.info$Taxon=="Burmese",1],
              Belgian.pca.scores[Belgian.info$Taxon=="Burmese",2],
              pch=18, col = "brown")
       
       legend ("topright", inset = c (-0.3, 0), legend = c("Leval_M5", "Leval_M6", "Orp_le_Grand", "Oise_France", "Baltic", "Burmese"), 
               pch = 16:18, col = c( "blue", "black", "purple", "red", "orange", "brown"))
       
       
       
       Belgian.pca.loadings <- as.data.frame(Belgian.pca$rotation)
       plot(wavenumbers,
            Belgian.pca.loadings[,1],
            type = "l", xlab = "wavenumbers", ylab = "pc1 loadings",
            las=1,
            main = "", xlim = c(4000, 500))
       
       plot(wavenumbers,
            Belgian.pca.loadings[,2],
            type = "l", xlab = "wavenumbers", ylab = "pc2 loadings",
            las=1,
            main = "", xlim = c(4000, 500))
       
       #Cluster analysis
       Belgian.clust <- hclust(dist(Belgian.stand), method = "average")
       
       #samples by number
       plot(Belgian.clust, las = 1,
            main = "", xlab = "",
            ylab = "",
            yaxt = "n", hang = -1)
       
       axis(2, lwd = 1, lwd.ticks = 1, tcl = 0.3,
            mgp = c(1.5, 0.2, 0),
            las = 1, line = 0.5)
       title(ylab = "Euclidean distance", line = 3)
       
       ##samples by locality and number
       plot(Belgian.clust, las = 1,
            main = "", xlab = "",
            ylab = "",
            yaxt = "n", hang = -1, labels = Belgian.info$Treatment)
       
       axis(2, lwd = 1, lwd.ticks = 1, tcl = 0.3,
            mgp = c(1.5, 0.2, 0),
            las = 1, line = 0.5)
       title(ylab = "Euclidean distance", line = 3)
       
       ##samples by locality only
       plot(Belgian.clust, las = 1,
            main = "", xlab = "",
            ylab = "",
            yaxt = "n", hang = -1, labels = Belgian.info$Taxon)
       
       axis(2, lwd = 1, lwd.ticks = 1, tcl = 0.3,
            mgp = c(1.5, 0.2, 0),
            las = 1, line = 0.5)
       title(ylab = "Euclidean distance", line = 3)
       
       
       #Plot taxon mean spectra
       Belgian.taxonMeans <- aggregate(Belgian, by = list(Belgian.info$Taxon),
                                       FUN = mean)
       rownames(Belgian.taxonMeans) <- Belgian.taxonMeans[,1]
       Belgian.taxonMeans <- Belgian.taxonMeans[,-1]
       Belgian.taxonMeans.clust <- hclust(dist(Belgian.taxonMeans), method = "average")
       
       par(mfrow = c(1,1), oma = c(0,2,0,0), mar = c(5,1,2,1)+0.1)
       plot(Belgian.taxonMeans.clust, las = 1,
            main = "", xlab = "",
            ylab = "",
            yaxt = "n", hang = -1)
       
       axis(2, lwd = 1, lwd.ticks = 1, tcl = 0.3,
            mgp = c(1.5, 0.2, 0),
            las = 1, line = 0.5)
       title(ylab = "Euclidean distance", line = 3)
       
       ###adjust colour of graphs for optimisation
       display.brewer.all() #displays all palettes
       display.brewer.all(type = "qual", colorblindFriendly = TRUE)
       
       #To select colours for plotting use:
       plotting.cols <- brewer.pal(n = 8, name = "Paired")
       
       
       plot(Belgian.pca.scores[,1],
            Belgian.pca.scores[,2],
            type = "n", xlab = "PC1 (58.6%)", ylab = "PC2 (25.4%)",
            las=1, 
            main = "")
       par(mar = c (4.1, 4.1, 4.1, 8.1), xpd = TRUE)
       
       
       
       points(Belgian.pca.scores[Belgian.info$Taxon=="Leval_M5",1],
              Belgian.pca.scores[Belgian.info$Taxon=="Leval_M5",2],
              pch=24, col = "blue", bg = plotting.cols[1],
              cex = 4)
       
       points(Belgian.pca.scores[Belgian.info$Taxon=="Leval_M6",1],
              Belgian.pca.scores[Belgian.info$Taxon=="Leval_M6",2],
              pch=25, col = "blue", bg = plotting.cols[2],
              cex = 4)
       
       points(Belgian.pca.scores[Belgian.info$Taxon=="Orp_le_Grand",1],
              Belgian.pca.scores[Belgian.info$Taxon=="Orp_le_Grand",2],
              pch=22, col = "darkgreen", bg = plotting.cols[3],
              cex = 4)
       
       points(Belgian.pca.scores[Belgian.info$Taxon=="Oise_France",1],
              Belgian.pca.scores[Belgian.info$Taxon=="Oise_France",2],
              pch=21, col = "black", bg = plotting.cols[4],
              cex = 4)
       
       points(Belgian.pca.scores[Belgian.info$Taxon=="Baltic",1],
              Belgian.pca.scores[Belgian.info$Taxon=="Baltic",2],
              pch=22, col = "orange", bg = plotting.cols[5],
              cex = 4)
       
       points(Belgian.pca.scores[Belgian.info$Taxon=="Burmese",1],
              Belgian.pca.scores[Belgian.info$Taxon=="Burmese",2],
              pch=22, col = "brown", bg = plotting.cols[6],
              cex = 4)
       
       legend ("topright", inset = c (-0.5, 0), legend = c("Leval_M5", "Leval_M6", "Orp_le_Grand", "Oise_France", "Baltic", "Burmese"), 
               pch = c(24, 25, 22, 21, 22, 22), 
               
               col = c("blue", "blue", "darkgreen", "black", "orange", "brown"),
               pt.bg = c(plotting.cols[1], plotting.cols[2], plotting.cols[3], plotting.cols[4], plotting.cols[5], plotting.cols[6]),
               pt.cex = 2, text.font = 1,
               y.intersp=1,
               xpd = TRUE)
       
       
       
       #####
       #baseline corrected
       #Repeat with baseline correction
       
       Belgian.base <- baseline(as.matrix(Belgian),
                                method='modpolyfit', deg=2)
       Belgian.cor <- getCorrected(Belgian.base)
       colnames(Belgian.cor) <- wavenumbers
       Belgian.cor <- as.data.frame(Belgian.cor,
                                    row.names = rownames(Belgian))
       
       Belgian.cor.stand <- t(scale(t(Belgian.cor)))
       
       #PCA
       #Baseline corrected spectra
       Belgian.cor.pca <- prcomp(Belgian.cor.stand)
       #Importance of PCA axes
       summary(Belgian.cor.pca)
       
       par(mar = c(4,4,2,1)+0.1)
       barplot(summary(Belgian.cor.pca)[[6]][3,1:10],
               ylim = c(0, 1), las = 1, xlab = "PC axes",
               ylab = "Cumulative proportion of variance",
               main = "")
       abline(h = 0.9, lty = 2)
       
       #Plot up
       #baseline corrected PCA, PC1 vs PC2, with colours, label outside plot
       Belgian.cor.pca.scores <- as.data.frame(Belgian.cor.pca$x)
       
       par(mar = c(6, 5, 4, 8))
       plot(Belgian.cor.pca.scores[,1],
            Belgian.cor.pca.scores[,2],
            type = "n", xlab = "PC1 (54.1%) ", ylab = "PC2 (29.5%)",
            las=1, 
            main = "")
       
       points(Belgian.cor.pca.scores[Belgian.info$Taxon=="Leval_M5",1],
              Belgian.cor.pca.scores[Belgian.info$Taxon=="Leval_M5",2],
              pch=24, col = "blue", bg = plotting.cols[1],
              cex = 4)
       
       points(Belgian.cor.pca.scores[Belgian.info$Taxon=="Leval_M6",1],
              Belgian.cor.pca.scores[Belgian.info$Taxon=="Leval_M6",2],
              pch=25, col = "blue", bg = plotting.cols[2],
              cex = 4)
       
       points(Belgian.cor.pca.scores[Belgian.info$Taxon=="Orp_le_Grand",1],
              Belgian.cor.pca.scores[Belgian.info$Taxon=="Orp_le_Grand",2],
              pch=22, col = "darkgreen", bg = plotting.cols[3],
              cex = 4)
       
       points(Belgian.cor.pca.scores[Belgian.info$Taxon=="Oise_France",1],
              Belgian.cor.pca.scores[Belgian.info$Taxon=="Oise_France",2],
              pch=21, col = "black", bg = plotting.cols[4],
              cex = 4)
       
       points(Belgian.cor.pca.scores[Belgian.info$Taxon=="Baltic",1],
              Belgian.cor.pca.scores[Belgian.info$Taxon=="Baltic",2],
              pch=22, col = "orange", bg = plotting.cols[5],
              cex = 4)
       
       points(Belgian.cor.pca.scores[Belgian.info$Taxon=="Burmese",1],
              Belgian.cor.pca.scores[Belgian.info$Taxon=="Burmese",2],
              pch=22, col = "brown", bg = plotting.cols[6],
              cex = 4)
       
       legend ("topright", inset = c (-0.3, 0), legend = c("Leval_M5", "Leval_M6", "Orp_le_Grand", "Oise_France", "Baltic", "Burmese"), 
               pch = c(24, 25, 22, 21, 22, 22), 
               
               col = c("blue", "blue", "darkgreen", "black", "orange", "brown"),
               pt.bg = c(plotting.cols[1], plotting.cols[2], plotting.cols[3], plotting.cols[4], plotting.cols[5], plotting.cols[6]),
               pt.cex = 2, text.font = 1,
               y.intersp=1,
               xpd = TRUE)
       
       par(mar = c(4,4,2,1)+0.1)
       
       
       ##########      
       #Loadings on baseline corrected PCs
       par(mar = c(4,4,2,1)+0.1)
       Belgian.cor.pca.loadings <- as.data.frame(Belgian.cor.pca$rotation)
       plot(wavenumbers, Belgian.cor.pca.loadings[,1],
            type = "l", xlab = expression(paste("Wavenumbers cm"^"-1")), ylab = "PC1 loadings",
            las=1, main = "", xlim = c(4000, 500))
       
       plot(wavenumbers, Belgian.cor.pca.loadings[,2],
            type = "l", xlab = expression(paste("Wavenumbers cm"^"-1")), ylab = "PC2 loadings",
            las=1, main = "", xlim = c(4000, 500))
       
       
       
       #Cluster analysis
       #baseline corrected cluster analysis
       #samples numbered
       Belgian.cor.clust <- hclust(dist(Belgian.cor.stand), method = "average")
       plot(Belgian.cor.clust, las = 1,
            main = "", xlab = "",
            ylab = "",
            yaxt = "n", hang = -1)
       
       axis(2, lwd = 1, lwd.ticks = 1, tcl = 0.3,
            mgp = c(1.5, 0.2, 0),
            las = 1, line = 0.5)
       title(ylab = "Euclidean distance", line = 3)
       
       #by locality
       plot(Belgian.cor.clust, las = 1,
            main = "", xlab = "",
            ylab = "",
            yaxt = "n", hang = -1, labels = Belgian.info$Taxon)
       
       axis(2, lwd = 1, lwd.ticks = 1, tcl = 0.3,
            mgp = c(1.5, 0.2, 0),
            las = 1, line = 0.5)
       title(ylab = "Euclidean distance", line = 3)
       
       #by locality and sample number
       plot(Belgian.cor.clust, las = 1,
            main = "", xlab = "",
            ylab = "",
            yaxt = "n", hang = -1, labels = Belgian.info$Treatment)
       
       axis(2, lwd = 1, lwd.ticks = 1, tcl = 0.3,
            mgp = c(1.5, 0.2, 0),
            las = 1, line = 0.5)
       title(ylab = "Euclidean distance", line = 3)
       
       
       ###########################
    #############################
       #comparing different clustering methods with each other for individual spectra
       
       
       Belgian.cor.clust <- hclust(dist(Belgian.cor.stand), method = "mcquittty")
       plot(Belgian.cor.clust, las = 1,
            main = "Mcquitty clustering", xlab = "",
            ylab = "",
            yaxt = "n", hang = -1, labels = Belgian.info$Treatment)
       
       axis(2, lwd = 1, lwd.ticks = 1, tcl = 0.3,
            mgp = c(1.5, 0.2, 0),
            las = 1, line = 0.5)
       title(ylab = "Euclidean distance", line = 3)
       
       
       Belgian.cor.clust <- hclust(dist(Belgian.cor.stand), method = "single")
       plot(Belgian.cor.clust, las = 1,
            main = "single clustering", xlab = "",
            ylab = "",
            yaxt = "n", hang = -1, labels = Belgian.info$Treatment)
       
       axis(2, lwd = 1, lwd.ticks = 1, tcl = 0.3,
            mgp = c(1.5, 0.2, 0),
            las = 1, line = 0.5)
       title(ylab = "Euclidean distance", line = 3)
       
       Belgian.cor.clust <- hclust(dist(Belgian.cor.stand), method = "complete")
       plot(Belgian.cor.clust, las = 1,
            main = "complete clustering", xlab = "",
            ylab = "",
            yaxt = "n", hang = -1, labels = Belgian.info$Treatment)
       
       axis(2, lwd = 1, lwd.ticks = 1, tcl = 0.3,
            mgp = c(1.5, 0.2, 0),
            las = 1, line = 0.5)
       title(ylab = "Euclidean distance", line = 3)
       
       Belgian.cor.clust <- hclust(dist(Belgian.cor.stand), method = "median")
       plot(Belgian.cor.clust, las = 1,
            main = "median clustering", xlab = "",
            ylab = "",
            yaxt = "n", hang = -1, labels = Belgian.info$Treatment)
       
       axis(2, lwd = 1, lwd.ticks = 1, tcl = 0.3,
            mgp = c(1.5, 0.2, 0),
            las = 1, line = 0.5)
       title(ylab = "Euclidean distance", line = 3)
       
       Belgian.cor.clust <- hclust(dist(Belgian.cor.stand), method = "centroid")
       plot(Belgian.cor.clust, las = 1,
            main = "centroid clustering", xlab = "",
            ylab = "",
            yaxt = "n", hang = -1, labels = Belgian.info$Treatment)
       
       axis(2, lwd = 1, lwd.ticks = 1, tcl = 0.3,
            mgp = c(1.5, 0.2, 0),
            las = 1, line = 0.5)
       title(ylab = "Euclidean distance", line = 3)
       
       Belgian.cor.clust <- hclust(dist(Belgian.cor.stand), method = "average")
       plot(Belgian.cor.clust, las = 1,
            main = "average clustering", xlab = "",
            ylab = "",
            yaxt = "n", hang = -1, labels = Belgian.info$Treatment)
       
       axis(2, lwd = 1, lwd.ticks = 1, tcl = 0.3,
            mgp = c(1.5, 0.2, 0),
            las = 1, line = 0.5)
       title(ylab = "Euclidean distance", line = 3)
             
       
       ########
       #Plot taxon mean spectra
       Belgian.cor.taxonMeans <- aggregate(Belgian, by = list(Belgian.info$Taxon),
                                           FUN = mean)
       rownames(Belgian.cor.taxonMeans) <- Belgian.cor.taxonMeans[,1]
       Belgian.cor.taxonMeans <- Belgian.cor.taxonMeans[,-1]
       Belgian.cor.taxonMeans.clust <- hclust(dist(Belgian.taxonMeans), method = "average")
       
       par(mfrow = c(1,1), oma = c(0,2,0,0), mar = c(5,1,2,1)+0.1)
       plot(Belgian.cor.taxonMeans.clust, las = 1,
            main = "", xlab = "",
            ylab = "",
            yaxt = "n", hang = -2)
       
       axis(2, lwd = 1, lwd.ticks = 1, tcl = 0.3,
            mgp = c(1.5, 0.2, 0),
            las = 1, line = 0.5)
       title(ylab = "Euclidean distance", line = 3)
       
     
       
       
#####################
####################
################## additional cluster analyses requested by reviewer #2
       
       #additional Cluster analysis
       #baseline corrected cluster analysis
       #samples numbered
       Belgian.cor.clust <- hclust(dist(Belgian.cor.stand), method = "mcquittty")
       plot(Belgian.cor.clust, las = 1,
            main = "", xlab = "",
            ylab = "",
            yaxt = "n", hang = -1)
       
       axis(2, lwd = 1, lwd.ticks = 1, tcl = 0.3,
            mgp = c(1.5, 0.2, 0),
            las = 1, line = 0.5)
       title(ylab = "Euclidean distance", line = 3)
       
       #by locality
       plot(Belgian.cor.clust, las = 1,
            main = "", xlab = "",
            ylab = "",
            yaxt = "n", hang = -1, labels = Belgian.info$Taxon)
       
       axis(2, lwd = 1, lwd.ticks = 1, tcl = 0.3,
            mgp = c(1.5, 0.2, 0),
            las = 1, line = 0.5)
       title(ylab = "Euclidean distance", line = 3)
       
       #by locality and sample number
       plot(Belgian.cor.clust, las = 1,
            main = "", xlab = "",
            ylab = "",
            yaxt = "n", hang = -1, labels = Belgian.info$Treatment)
       
       axis(2, lwd = 1, lwd.ticks = 1, tcl = 0.3,
            mgp = c(1.5, 0.2, 0),
            las = 1, line = 0.5)
       title(ylab = "Euclidean distance", line = 3)
    
######next cluster analysis
       
       Belgian.cor.clust <- hclust(dist(Belgian.cor.stand), method = "single")
       plot(Belgian.cor.clust, las = 1,
            main = "", xlab = "",
            ylab = "",
            yaxt = "n", hang = -1)
       
       axis(2, lwd = 1, lwd.ticks = 1, tcl = 0.3,
            mgp = c(1.5, 0.2, 0),
            las = 1, line = 0.5)
       title(ylab = "Euclidean distance", line = 3)
       
       #by locality
       plot(Belgian.cor.clust, las = 1,
            main = "", xlab = "",
            ylab = "",
            yaxt = "n", hang = -1, labels = Belgian.info$Taxon)
       
       axis(2, lwd = 1, lwd.ticks = 1, tcl = 0.3,
            mgp = c(1.5, 0.2, 0),
            las = 1, line = 0.5)
       title(ylab = "Euclidean distance", line = 3)
       
       #by locality and sample number
       plot(Belgian.cor.clust, las = 1,
            main = "", xlab = "",
            ylab = "",
            yaxt = "n", hang = -1, labels = Belgian.info$Treatment)
       
       axis(2, lwd = 1, lwd.ticks = 1, tcl = 0.3,
            mgp = c(1.5, 0.2, 0),
            las = 1, line = 0.5)
       title(ylab = "Euclidean distance", line = 3)
      
       ######next cluster analysis
       
       Belgian.cor.clust <- hclust(dist(Belgian.cor.stand), method = "complete")
       plot(Belgian.cor.clust, las = 1,
            main = "", xlab = "",
            ylab = "",
            yaxt = "n", hang = -1)
       
       axis(2, lwd = 1, lwd.ticks = 1, tcl = 0.3,
            mgp = c(1.5, 0.2, 0),
            las = 1, line = 0.5)
       title(ylab = "Euclidean distance", line = 3)
       
       #by locality
       plot(Belgian.cor.clust, las = 1,
            main = "", xlab = "",
            ylab = "",
            yaxt = "n", hang = -1, labels = Belgian.info$Taxon)
       
       axis(2, lwd = 1, lwd.ticks = 1, tcl = 0.3,
            mgp = c(1.5, 0.2, 0),
            las = 1, line = 0.5)
       title(ylab = "Euclidean distance", line = 3)
       
       #by locality and sample number
       plot(Belgian.cor.clust, las = 1,
            main = "", xlab = "",
            ylab = "",
            yaxt = "n", hang = -1, labels = Belgian.info$Treatment)
       
       axis(2, lwd = 1, lwd.ticks = 1, tcl = 0.3,
            mgp = c(1.5, 0.2, 0),
            las = 1, line = 0.5)
       title(ylab = "Euclidean distance", line = 3) 
       
       ######next cluster analysis
       
       Belgian.cor.clust <- hclust(dist(Belgian.cor.stand), method = "median")
       plot(Belgian.cor.clust, las = 1,
            main = "", xlab = "",
            ylab = "",
            yaxt = "n", hang = -1)
       
       axis(2, lwd = 1, lwd.ticks = 1, tcl = 0.3,
            mgp = c(1.5, 0.2, 0),
            las = 1, line = 0.5)
       title(ylab = "Euclidean distance", line = 3)
       
       #by locality
       plot(Belgian.cor.clust, las = 1,
            main = "", xlab = "",
            ylab = "",
            yaxt = "n", hang = -1, labels = Belgian.info$Taxon)
       
       axis(2, lwd = 1, lwd.ticks = 1, tcl = 0.3,
            mgp = c(1.5, 0.2, 0),
            las = 1, line = 0.5)
       title(ylab = "Euclidean distance", line = 3)
       
       #by locality and sample number
       plot(Belgian.cor.clust, las = 1,
            main = "", xlab = "",
            ylab = "",
            yaxt = "n", hang = -1, labels = Belgian.info$Treatment)
       
       axis(2, lwd = 1, lwd.ticks = 1, tcl = 0.3,
            mgp = c(1.5, 0.2, 0),
            las = 1, line = 0.5)
       title(ylab = "Euclidean distance", line = 3)
       
       ######next cluster analysis
       
       Belgian.cor.clust <- hclust(dist(Belgian.cor.stand), method = "centroid")
       plot(Belgian.cor.clust, las = 1,
            main = "", xlab = "",
            ylab = "",
            yaxt = "n", hang = -1)
       
       axis(2, lwd = 1, lwd.ticks = 1, tcl = 0.3,
            mgp = c(1.5, 0.2, 0),
            las = 1, line = 0.5)
       title(ylab = "Euclidean distance", line = 3)
       
       #by locality
       plot(Belgian.cor.clust, las = 1,
            main = "", xlab = "",
            ylab = "",
            yaxt = "n", hang = -1, labels = Belgian.info$Taxon)
       
       axis(2, lwd = 1, lwd.ticks = 1, tcl = 0.3,
            mgp = c(1.5, 0.2, 0),
            las = 1, line = 0.5)
       title(ylab = "Euclidean distance", line = 3)
       
       #by locality and sample number
       plot(Belgian.cor.clust, las = 1,
            main = "", xlab = "",
            ylab = "",
            yaxt = "n", hang = -1, labels = Belgian.info$Treatment)
       
       axis(2, lwd = 1, lwd.ticks = 1, tcl = 0.3,
            mgp = c(1.5, 0.2, 0),
            las = 1, line = 0.5)
       title(ylab = "Euclidean distance", line = 3)
       
       
       
       
       ########
       #Plot taxon mean spectra other cluster method as requested by reviewer #2
       Belgian.cor.taxonMeans <- aggregate(Belgian, by = list(Belgian.info$Taxon),
                                           FUN = mean)
       rownames(Belgian.cor.taxonMeans) <- Belgian.cor.taxonMeans[,1]
       Belgian.cor.taxonMeans <- Belgian.cor.taxonMeans[,-1]
       Belgian.cor.taxonMeans.clust <- hclust(dist(Belgian.taxonMeans), method = "mcquittty")
       
       par(mfrow = c(1,1), oma = c(0,2,0,0), mar = c(5,1,2,1)+0.1)
       plot(Belgian.cor.taxonMeans.clust, las = 1,
            main = "", xlab = "",
            ylab = "",
            yaxt = "n", hang = -1)
       
       axis(2, lwd = 1, lwd.ticks = 1, tcl = 0.3,
            mgp = c(1.5, 0.2, 0),
            las = 1, line = 0.5)
       title(ylab = "Euclidean distance", line = 3)
       
       Belgian.cor.taxonMeans <- aggregate(Belgian, by = list(Belgian.info$Taxon),
                                           FUN = mean)
       rownames(Belgian.cor.taxonMeans) <- Belgian.cor.taxonMeans[,1]
       Belgian.cor.taxonMeans <- Belgian.cor.taxonMeans[,-1]
       Belgian.cor.taxonMeans.clust <- hclust(dist(Belgian.taxonMeans), method = "median")
       
       par(mfrow = c(1,1), oma = c(0,2,0,0), mar = c(5,1,2,1)+0.1)
       plot(Belgian.cor.taxonMeans.clust, las = 1,
            main = "", xlab = "",
            ylab = "",
            yaxt = "n", hang = -1)
       
       axis(2, lwd = 1, lwd.ticks = 1, tcl = 0.3,
            mgp = c(1.5, 0.2, 0),
            las = 1, line = 0.5)
       title(ylab = "Euclidean distance", line = 3)
       
       #Plot taxon mean spectra other cluster method as requested by reviewer #2
       Belgian.cor.taxonMeans <- aggregate(Belgian, by = list(Belgian.info$Taxon),
                                           FUN = mean)
       rownames(Belgian.cor.taxonMeans) <- Belgian.cor.taxonMeans[,1]
       Belgian.cor.taxonMeans <- Belgian.cor.taxonMeans[,-1]
       Belgian.cor.taxonMeans.clust <- hclust(dist(Belgian.taxonMeans), method = "single")
       
       par(mfrow = c(1,1), oma = c(0,2,0,0), mar = c(5,1,2,1)+0.1)
       plot(Belgian.cor.taxonMeans.clust, las = 1,
            main = "", xlab = "",
            ylab = "",
            yaxt = "n", hang = -1)
       
       axis(2, lwd = 1, lwd.ticks = 1, tcl = 0.3,
            mgp = c(1.5, 0.2, 0),
            las = 1, line = 0.5)
       title(ylab = "Euclidean distance", line = 3)
       
       Belgian.cor.taxonMeans <- aggregate(Belgian, by = list(Belgian.info$Taxon),
                                           FUN = mean)
       rownames(Belgian.cor.taxonMeans) <- Belgian.cor.taxonMeans[,1]
       Belgian.cor.taxonMeans <- Belgian.cor.taxonMeans[,-1]
       Belgian.cor.taxonMeans.clust <- hclust(dist(Belgian.taxonMeans), method = "complete")
       
       par(mfrow = c(1,1), oma = c(0,2,0,0), mar = c(5,1,2,1)+0.1)
       plot(Belgian.cor.taxonMeans.clust, las = 1,
            main = "", xlab = "",
            ylab = "",
            yaxt = "n", hang = -1)
       
       axis(2, lwd = 1, lwd.ticks = 1, tcl = 0.3,
            mgp = c(1.5, 0.2, 0),
            las = 1, line = 0.5)
       title(ylab = "Euclidean distance", line = 3)
       
       #Plot taxon mean spectra other cluster method as requested by reviewer #2
       Belgian.cor.taxonMeans <- aggregate(Belgian, by = list(Belgian.info$Taxon),
                                           FUN = mean)
       rownames(Belgian.cor.taxonMeans) <- Belgian.cor.taxonMeans[,1]
       Belgian.cor.taxonMeans <- Belgian.cor.taxonMeans[,-1]
       Belgian.cor.taxonMeans.clust <- hclust(dist(Belgian.taxonMeans), method = "median")
       
       par(mfrow = c(1,1), oma = c(0,2,0,0), mar = c(5,1,2,1)+0.1)
       plot(Belgian.cor.taxonMeans.clust, las = 1,
            main = "", xlab = "",
            ylab = "",
            yaxt = "n", hang = -1)
       
       axis(2, lwd = 1, lwd.ticks = 1, tcl = 0.3,
            mgp = c(1.5, 0.2, 0),
            las = 1, line = 0.5)
       title(ylab = "Euclidean distance", line = 3)
       
       Belgian.cor.taxonMeans <- aggregate(Belgian, by = list(Belgian.info$Taxon),
                                           FUN = mean)
       rownames(Belgian.cor.taxonMeans) <- Belgian.cor.taxonMeans[,1]
       Belgian.cor.taxonMeans <- Belgian.cor.taxonMeans[,-1]
       Belgian.cor.taxonMeans.clust <- hclust(dist(Belgian.taxonMeans), method = "centroid")
       
       par(mfrow = c(1,1), oma = c(0,2,0,0), mar = c(5,1,2,1)+0.1)
       plot(Belgian.cor.taxonMeans.clust, las = 1,
            main = "", xlab = "",
            ylab = "",
            yaxt = "n", hang = -1)
       
       axis(2, lwd = 1, lwd.ticks = 1, tcl = 0.3,
            mgp = c(1.5, 0.2, 0),
            las = 1, line = 0.5)
       title(ylab = "Euclidean distance", line = 3)
       
       
       
       
