# Supplementary material for: Chemical and palaeoentomological evidence of a relationship between early Eocene Belgian and Oise (France) ambers
Source: Sci Rep. 2024 Jun 14;14:13705. doi: 10.1038/s41598-024-64286-z (PMC11176311; doi:10.1038/s41598-024-64286-z)
Supplement: Supplementary file 5 — Supplementary Information 5. [file 41598_2024_64286_MOESM5_ESM.txt]

	4000.22362	3998.29488	3996.36613	3994.43738	3992.50863	3990.57988	3988.65113	3986.72239	3984.79364	3982.86489	3980.93614	3979.00739	3977.07865	3975.1499	3973.22115	3971.2924	3969.36365	3967.43491	3965.50616	3963.57741	3961.64866	3959.71991	3957.79116	3955.86242	3953.93367	3952.00492	3950.07617	3948.14742	3946.21868	3944.28993	3942.36118	3940.43243	3938.50368	3936.57493	3934.64619	3932.71744	3930.78869	3928.85994	3926.93119	3925.00245	3923.0737	3921.14495	3919.2162	3917.28745	3915.35871	3913.42996	3911.50121	3909.57246	3907.64371
1	0.01717	0.01714	0.01711	0.01707	0.01702	0.01699	0.01702	0.01704	0.01699	0.01694	0.01697	0.01701	0.01699	0.01692	0.01687	0.01688	0.01696	0.01706	0.01713	0.01712	0.01706	0.01702	0.01698	0.01694	0.01695	0.01691	0.01675	0.01662	0.0167	0.01677	0.0167	0.0167	0.01684	0.01692	0.01684	0.0167	0.01661	0.01666	0.01671	0.01667	0.0166	0.0166	0.01659	0.01654	0.01653	0.01661	0.01669	0.01673	0.01672
2	0.01448	0.01444	0.01437	0.01432	0.01432	0.01434	0.0144	0.01447	0.01449	0.01445	0.0144	0.01435	0.01434	0.01436	0.0144	0.01441	0.01441	0.01439	0.01436	0.01432	0.01429	0.01431	0.01436	0.01438	0.01435	0.01427	0.01417	0.01412	0.01414	0.01419	0.0142	0.01415	0.01411	0.01413	0.01414	0.01405	0.01394	0.01395	0.01399	0.01394	0.01392	0.01401	0.01409	0.01408	0.01406	0.01408	0.01413	0.01417	0.01415
3	0.01495	0.01496	0.0149	0.01485	0.01487	0.01491	0.01489	0.01479	0.01472	0.01476	0.01484	0.01487	0.01485	0.01482	0.0148	0.01482	0.01486	0.01486	0.0148	0.01477	0.01482	0.01488	0.01489	0.01484	0.01483	0.01483	0.01481	0.0148	0.01485	0.01489	0.01489	0.0149	0.01493	0.01493	0.01483	0.01468	0.01461	0.01464	0.01469	0.01465	0.01461	0.01466	0.01473	0.01474	0.01476	0.01479	0.01477	0.01474	0.01478
4	0.01289	0.01287	0.01281	0.01276	0.01278	0.01283	0.01289	0.01291	0.01287	0.01284	0.01285	0.01288	0.01292	0.01297	0.01301	0.013	0.01296	0.01292	0.01288	0.01283	0.01285	0.01294	0.01299	0.01294	0.01286	0.01284	0.01285	0.01285	0.01288	0.01293	0.0129	0.01286	0.01288	0.01286	0.0128	0.01282	0.01287	0.01288	0.01283	0.01278	0.01278	0.01285	0.01287	0.01281	0.01282	0.01294	0.01301	0.01298	0.0129
5	0.01548	0.01549	0.0155	0.0155	0.01554	0.0156	0.01563	0.01565	0.01565	0.01562	0.01559	0.01556	0.01552	0.01549	0.01545	0.01543	0.01546	0.01554	0.01556	0.01551	0.01545	0.0154	0.01536	0.01535	0.01537	0.01537	0.01528	0.01523	0.01535	0.01546	0.01542	0.01533	0.01536	0.01543	0.01544	0.01536	0.01527	0.01522	0.01515	0.01508	0.01508	0.01514	0.01517	0.01514	0.01509	0.0151	0.01518	0.01528	0.0153
6	0.01489	0.01487	0.01481	0.01476	0.01478	0.01483	0.01489	0.01491	0.01487	0.01484	0.01485	0.01488	0.01492	0.01497	0.01501	0.015	0.01496	0.01492	0.01488	0.01483	0.01485	0.01494	0.01499	0.01494	0.01486	0.01484	0.01485	0.01485	0.01488	0.01493	0.0149	0.01486	0.01488	0.01486	0.0148	0.01482	0.01487	0.01488	0.01483	0.01478	0.01478	0.01485	0.01487	0.01481	0.01482	0.01494	0.01501	0.01498	0.0149
7	0.01458	0.01462	0.01467	0.01463	0.01454	0.01448	0.01448	0.01449	0.01448	0.0145	0.01458	0.01466	0.01466	0.01459	0.01454	0.01454	0.0145	0.01447	0.01452	0.01457	0.01452	0.01449	0.0145	0.0145	0.01449	0.01446	0.01439	0.0143	0.01432	0.0144	0.01439	0.01436	0.01441	0.01443	0.0144	0.01425	0.01409	0.01406	0.01412	0.01414	0.01411	0.01408	0.01401	0.01392	0.01396	0.01414	0.01427	0.01429	0.01426
8	0.01363	0.01363	0.01369	0.01371	0.01365	0.0136	0.01358	0.01362	0.01371	0.01377	0.01376	0.0137	0.01367	0.01366	0.01366	0.01364	0.0136	0.01357	0.01356	0.01358	0.01362	0.01363	0.01357	0.01353	0.01352	0.01346	0.01341	0.01342	0.01345	0.01342	0.01336	0.01336	0.01342	0.01347	0.01343	0.0133	0.01319	0.01321	0.01328	0.01333	0.01336	0.01336	0.01328	0.01318	0.01319	0.0133	0.01339	0.01341	0.01332
9	0.01177	0.01178	0.01173	0.01166	0.01165	0.01169	0.01175	0.01178	0.01172	0.01164	0.01164	0.01173	0.01177	0.0117	0.0116	0.01157	0.01165	0.01172	0.01173	0.0117	0.01171	0.01176	0.01177	0.01173	0.01173	0.01169	0.01154	0.01141	0.01143	0.0115	0.01151	0.01154	0.01162	0.01166	0.01161	0.01149	0.01138	0.01138	0.01141	0.01136	0.01134	0.01139	0.01135	0.01128	0.01134	0.01146	0.0115	0.01152	0.01147
10	0.01554	0.01554	0.01554	0.01553	0.01552	0.0155	0.01548	0.01549	0.01551	0.01551	0.01549	0.01546	0.01546	0.01547	0.01547	0.01546	0.01547	0.01546	0.01546	0.01546	0.01544	0.01541	0.0154	0.01541	0.0154	0.01539	0.01539	0.01538	0.01537	0.01538	0.01537	0.01535	0.01533	0.01532	0.01531	0.01528	0.01526	0.01525	0.01524	0.01521	0.0152	0.01522	0.01526	0.01526	0.01525	0.01523	0.01522	0.01519	0.01516
11	0.01564	0.01564	0.01563	0.0156	0.0156	0.01563	0.01564	0.01561	0.01557	0.01556	0.01557	0.01557	0.01555	0.01555	0.01559	0.0156	0.01558	0.01555	0.01554	0.01553	0.01551	0.0155	0.01549	0.01548	0.01546	0.01543	0.01542	0.01544	0.01544	0.01543	0.01541	0.01541	0.01543	0.01544	0.01541	0.01539	0.01539	0.01539	0.01537	0.01535	0.01534	0.01533	0.01532	0.01532	0.01533	0.01533	0.01531	0.01527	0.01521
12	0.01234	0.01234	0.01235	0.01236	0.01234	0.01233	0.01233	0.01233	0.01233	0.01231	0.01229	0.01228	0.01228	0.01228	0.01227	0.01225	0.01225	0.01227	0.01228	0.01228	0.01226	0.01224	0.01224	0.01226	0.01226	0.01223	0.01222	0.01221	0.01219	0.01219	0.01222	0.01223	0.01222	0.01221	0.01219	0.01219	0.0122	0.01221	0.01222	0.01221	0.01219	0.0122	0.01221	0.01221	0.01217	0.01213	0.01211	0.01212	0.01214
13	0.00597	0.00609	0.0061	0.00599	0.00598	0.00609	0.00613	0.00601	0.00588	0.00586	0.00596	0.00604	0.00609	0.0062	0.00622	0.00608	0.00598	0.00601	0.00607	0.00618	0.00622	0.00611	0.00594	0.00583	0.00575	0.00571	0.00574	0.00583	0.00587	0.00586	0.00591	0.00603	0.00608	0.00594	0.00576	0.00573	0.00583	0.0059	0.00593	0.00594	0.00599	0.00605	0.00605	0.00596	0.00585	0.00574	0.00571	0.0058	0.00589
14	0.00336	0.00337	0.00338	0.00338	0.00336	0.00335	0.00335	0.00335	0.00336	0.00337	0.00338	0.00339	0.0034	0.00342	0.00341	0.0034	0.00339	0.0034	0.00341	0.00342	0.00343	0.00343	0.00342	0.00341	0.0034	0.00342	0.00344	0.00347	0.00348	0.00347	0.00345	0.00342	0.00341	0.00341	0.00345	0.0035	0.00352	0.0035	0.0035	0.00351	0.00351	0.00351	0.00354	0.00355	0.00351	0.00345	0.00343	0.00344	0.00347
[truncated: 1,715 more columns]
